# Supplementary material for: Dissection of Common Rust Resistance in Tropical Maize Multiparent Population through GWAS and Linkage Studies
Source: Plants (Basel). 2024 May 18;13(10):1410. doi: 10.3390/plants13101410 (PMC11125173; doi:10.3390/plants13101410)
Supplement: Supplementary file 1 [file plants-13-01410-s001.zip]

Archive with 1 entries (1 files):
- plants-2904514-supplementary.pdf
